# Supplementary material for: Turning Portunus pelagicus Shells into Biocompatible Scaffolds for Bone Regeneration
Source: Biomedicines. 2024 Aug 7;12(8):1796. doi: 10.3390/biomedicines12081796 (PMC11351815; doi:10.3390/biomedicines12081796)
Supplement: Supplementary file 1 [file biomedicines-12-01796-s001.zip]

Archive with 1 entries (1 files):
- biomedicines-3096051-supplementary.pdf
